# Supplementary material for: The Effects of Carotid Pathologies on Short-Term Functional Outcomes After First-Ever Small Vessel Occlusion Stroke
Source: Brain Sci. 2025 Jul 20;15(7):773. doi: 10.3390/brainsci15070773 (PMC12293778; doi:10.3390/brainsci15070773)
Supplement: Supplementary file 1 [file brainsci-15-00773-s001.zip]

Archive with 2 entries (2 files):
- Document S1.pdf
- Supplementary tables.pdf
